# Supplementary material for: Tissue-Specific Warburg Effect in Breast Cancer and Cancer-Associated Adipose Tissue—Relationship between AMPK and Glycolysis
Source: Cancers (Basel). 2021 May 31;13(11):2731. doi: 10.3390/cancers13112731 (PMC8198826; doi:10.3390/cancers13112731)
Supplement: Supplementary file 1 [file cancers-13-02731-s001.zip]

Archive with 1 entries (1 files):
- cancers-1216393-supplementary.pdf
